# Supplementary material for: Identification of cell barcodes from long-read single-cell RNA-seq with BLAZE
Source: Genome Biol. 2023 Apr 6;24:66. doi: 10.1186/s13059-023-02907-y (PMC10077662; doi:10.1186/s13059-023-02907-y)
Supplement: Supplementary file 4 — Additional file 4:Table S3. Genes differentially expressed in Cell Ranger cluster not found in BLAZE. Table S4. Genes differentially expressed in Sockeye clusters not found in BLAZE. [file 13059_2023_2907_MOESM4_ESM.csv]

Table S3: Genes differentially expressed in Cell Ranger cluster not foud in BLAZE
	p_val	avg_log2FC	pct.1	pct.2	p_val_adj	cluster
ENSG00000233296.2	1.10E-21	2.246092004	0.05	0.642	7.15E-18	5
ENSG00000102309.14	6.65E-14	1.038845323	0.238	0.89	4.31E-10	5
ENSG00000263756.1	1.48E-13	1.010600379	0.188	0.772	9.58E-10	5
ENSG00000264324.1	1.60E-11	1.072472192	0.109	0.554	1.04E-07	5
ENSG00000286267.1	3.03E-09	1.156014318	0.059	0.392	1.97E-05	5
ENSG00000202058.1	9.69E-09	3.839244631	0.218	0.715	6.29E-05	5
ENSG00000141232.5	2.35E-07	1.584412698	0.129	0.474	0.001524117	5
Table S4: Genes differentially expressed in Sockeye clusters not foud in BLAZE
	p_val	avg_log2FC	pct.1	pct.2	p_val_adj	cluster
ENSG00000202058.1	3.77E-22	2.31748048	0.139	0.571	2.44E-18	0
ENSG00000280614.1	9.46E-14	1.368222486	0.989	0.997	6.12E-10	0
ENSG00000188229.6	1.54E-24	1.283429848	0.906	0.706	9.96E-21	4
ENSG00000261144.1	5.58E-19	1.393576847	0.844	0.71	3.61E-15	4
ENSG00000164611.13	2.04E-14	1.21861531	0.766	0.581	1.32E-10	4
ENSG00000134057.15	6.16E-11	1.400289222	0.609	0.441	3.99E-07	4
ENSG00000170540.15	1.54E-06	1.150250871	0.648	0.636	0.009952793	4
ENSG00000117399.14	2.39E-06	1.3907627	0.453	0.347	0.015480023	4
