# Supplementary material for: Identification of cell barcodes from long-read single-cell RNA-seq with BLAZE
Source: Genome Biol. 2023 Apr 6;24:66. doi: 10.1186/s13059-023-02907-y (PMC10077662; doi:10.1186/s13059-023-02907-y)
Supplement: Supplementary file 5 — Additional file 5:Table S5. BLAZE runtime (with 32 and 6 cpus). [file 13059_2023_2907_MOESM5_ESM.csv]

Table S5: BLAZE runtime	32 cpus		6 cpus
Data Set	Runtime	Peak RAM usage	Runtime	Peak RAM usage
PromethION	~2h	~1.5Gb	~9.3h	~1.5Gb
GridION	~15min	~1.5Gb	~ 1.1h	~1.5Gb
Q20	~7min	~1.5Gb	~30min	~1.5Gb
SCMIXOLOGY 2	~1h	~1.5Gb	~3.8h	~1.5Gb
Note: Peak RAM usage is consistently ~1.5GB. It was not affected by the size of the dataset or number of CPUs.
